# Supplementary material for: Cofilin-actin rod formation in neuronal processes after brain ischemia
Source: PLoS One. 2018 Oct 16;13(10):e0198709. doi: 10.1371/journal.pone.0198709 (PMC6191105; doi:10.1371/journal.pone.0198709)
Supplement: S1 File — The spreadsheet lists the raw data points used for preparing the figure graphs. (XLSX) [file pone.0198709.s001.xlsx]

## Sheet: Fig1
	control	cOGD
1	0.201025	1.61304
2	0.0989232	1.01724
3	0.101063	0.542228
4	0.161468	0.869174
ave	0.14062	1.01042
sem	0.0248105	0.224044

## Sheet: Fig2
		MCA
	Sham	1 hr	4 hr	24 hr
1	0.297333	0.048	0.0155667	4.6625
2	0.0178333	0.1495	3.10133	0.751167
3	0.0065	0.0276667	0.278167	0.969833
4	0.0121667	0.0291667	0.5295	1.2755
5	0.0453333
ave	0.0758333	0.0635833	0.981142	1.91475
sem	0.055775	0.0290101	0.714475	0.922206

## Sheet: Fig4
DG						CA1						Ctx
		GI						GI						GI
	Sham	0 hr	1 hr	24 hr			Sham	0 hr	1 hr	24 hr			Sham	0 hr	1 hr	24 hr
1	0.0611373	3.3912	0.101694	0.141847		1	0.0621461	1.77621	5.85142	0.70661		1	0.41989	1.06476	0.885986	0.656772
2	0.218722	4.18679	0.121064	0.048022		2	0.0423724	1.82181	6.25497	1.28671		2	0.312748	1.11984	1.27541	1.11722
3	0.373886	0.747771	0.384378	0.465087		3	0.0405564	3.34479	1.33312	0.124292		3	0.135592	1.42412	4.31431	0.0851483
4	0.13275	2.5586	1.079	0.468667		4	0.0764	2.372	0.6608	1.166		4	0.0178	2.6226	1.16517	2.89633
ave	0.196624	2.72109	0.421534	0.280906		ave	0.0553687	2.3287	3.52508	0.820902		ave	0.221508	1.55783	1.91022	1.18887
sem	0.067297	0.736983	0.228441	0.109068		sem	0.00854672	0.364749	1.46836	0.263691		sem	0.0897027	0.363613	0.805544	0.607035

## Sheet: Fig5
DG					CA1
		CA/R					CA/R
	sham	30 min	3 hr			sham	30 min	3 hr
1	0.00666667	0.1015	0.016		1	0.024	0.0256667	0.0623333
2	0.0386667	0.101167	0.0561667		2	0.03	0.166333	0.015
3	0.0615	0.1775	0.0291667		3	0.0465	0.0488333	0.0305
4	0.057	0.159	0.064		4	0.0431667	0.0838333	0.016
ave	0.0409583	0.134792	0.0413333		ave	0.0359167	0.0811667	0.0309583
sem	0.0124515	0.0196829	0.011268		sem	0.00533529	0.0308034	0.0110417

## Sheet: Fig6
		PTI
	sham	1 hour	4 hour	1 day
1	0.032	0.5955	2.93383	13.8122
2	0.0453333	0.4155	0.54	10.4487
3	0.0548333	0.734833	1.7725	4.5818
4	0.065	1.52983	2.07283	3.688
				6.2115
ave	0.0492917	0.818917	1.82979	7.74843
sem	0.00702455	0.24582	0.495381	1.90967

## Sheet: Fig7
Fig7b
Control
Cofilin-1
Distance (um)	1	2	3	4	5	6	7	8	9	10	11	12	13	14	15	16	17	18	19	20	21	22	23	24	25	26	27	28	29	30	31	32	33	34	35	36	37	38	39	40	ave	sem
0		2	3	1	2	1	1	0	0	0		1.5	0.5			0	1	1	3	2	2	0	0			2.01039	1		3		1						2.89474				1.28771	0.213342
0.10417		2	2.2244	1.9391	2	1	1	0	0	0		1.73823	0.39889	1	1	0	1	1	3	2	2	0	0	1		2.15997	1		3		1.6482		2	1	1	2	3		1	2	1.33663	0.157855
0.20833	2	2	2.6579	1.8753	2	1	1.4079	0	0	0		2.28393	0.93075	1.49862	1	0	1.06233	1	2.93767	2	2	0	0	1.85457		2.0644	1	1	3	5	1.03878	1	3	1	1	2	3.68421	2	1.5	2	1.57359	0.177222
0.3125	1.0332	2	2.4737	2	2	1	1.4868	0	0	0	1	3.67175	1	1.73684	1	0	1.21053	1	3	2	2.3	0	0	2	3	2.44252	1	1	3	5	1.79778	1	3	1	1	2	4	2.73684	2	2	1.69725	0.184518
0.41667	1	2	2	2	2	1	1.1316	0	1	0.3158	0.60111	4.87258	1	1.4349	1	0	1.94737	1	3	2.14474	3	0	0	2	2.90859	2.99654	1	1	3	4.42382	2	1	3	1	1	2.5	5.00277	2.52632	2	2.17105	1.79943	0.197419
0.52083	1.0166	2.2105	2.5222	2.5291	2.7368	1.0083	1.6447	0	1	0.7064	1	6	1	2.15789	1	0	1.36981	1	3	2.61842	3	0	0.14474	2	2.26593	3	1	1	3	4.87535	2	1.39889	3	1	1	3	6.56233	2.55263	2	2.64474	1.99913	0.229788
0.625	1.4155	3	3	3	3	1.6122	1.7237	1	1	0.5014	1	5.76316	1	2.94737	1.13296	0	1.42105	1.00831	3.25485	3	3.15	0	0.72368	2.43906	2.52632	3	1	1	3.63158	5.11634	2.68421	2.05402	3	1	1	3	7.94737	3	2.5	3.5	2.30133	0.249388
0.72917	1.0416	3	2.5055	3	3.133	2.3102	1.8026	1	1	0.9945	1.4349	4.56371	1	3.73684	1.79778	0.243767	2.04571	1.61219	4.15789	3	4.05	0.42382	1	2.07618	3	2.80956	1.0375	1	3.96953	5.89474	3.70914	2.97368	4	1.19806	1.5	3	7.8421	3	3	4.5	2.58411	0.248411
0.83333	1.144	3.7922	2.1316	3.4681	4.1053	3.626	2	1	1.6842	1	2.21053	3.95706	1	4.72576	1.03324	0.102493	2.87119	1.20776	4.89474	3.03947	4.7125	1.68975	1	2.95291	3	2.23684	1.55	1.19391	3.4903	6	4.57895	4.32548	5	1.66066	2.5	2.5	6.94737	2.8338	3.5	5.43421	2.90251	0.254169
0.9375	1.8449	4	2.8781	3.9584	5.4515	4	2	2	2	1	2.84211	3.12465	1.24238	5.3518	1.0554	0.873961	3.41551	1.57895	5.41551	3.51316	4	2	1.46053	3	3.47368	2.13089	1.9875	1.35457	3.68421	6.00554	5	4.98753	5	2	3	2.03947	5.85319	2.75623	4.5	6.92105	3.21752	0.251812
1.04167	2	4	3	3.0416	5.8421	4	2.5	1.9474	2	1.3324	2.31579	2.41413	1.21607	5.89474	1	1	3.41551	1.8892	5.63158	4	4.2375	1.47368	1.92105	3	3.94737	2	2	1.63712	4	6	5.07479	5.41551	5	2	2.51316	2.02632	5.05817	2.89751	5	7.97368	3.29041	0.267513
1.14583	2	4	3	2.6898	5.5263	3.9668	2.8816	1.8421	1	1.6316	2.0554	2	1.12881	4.78947	1	1	3	1.41828	5	4	4.05	1	1.88158	3	3.8338	2.19321	1.7625	1.1108	3.63158	6.08864	5.27424	5.09418	5	2	1.98684	2	3.5651	2.34211	4.5	7.48684	3.04329	0.257104
1.25	1.6759	3.6842	3	2.2632	4.7645	3.2022	2.1053	1	1	1.0526	2	2	1.95429	3.36842	1	1	3	1.89474	5	3.93421	4	1	2	2.77147	3.42105	2.29709	1.5	1.31025	3.24931	5.57895	4.34072	4.43629	4	2	1.46053	2	3.17452	2.34211	4.5	6.42105	2.76757	0.220523
1.35417	1.3989	3.1579	3.0014	2.3324	3.6122	3	1.2237	1.3684	1	1	2	1.23684	1.25485	2.72576	1	0.649585	2.25485	1.05263	4.25485	3.90789	3.2	0.42105	2	2.10526	2.57895	2	1.75	1.21053	3.73684	5.36842	2.68421	3.31579	4	2	1	2	2.47368	2.87119	4.5	5.43421	2.40206	0.200447
1.45833	1.3657	3	3	2.5762	3	3	1	1	1	1	2	1	0.97507	2	1	0.630194	1.92105	1	3.63019	4	3.0625	0	2	2.92244	2	2	1.2	1.31579	3	5.84765	1.73684	1.76316	3	1.80194	1	2	1.86704	2.04571	3.5	5	2.12904	0.191126
1.5625	1	3	2.8837	2.5789	2.7895	2.5263	1	2	1	1	1.64543	1	0.22438	1.99169	1	0	1.26454	1	2.94737	4	2.3	0	2	2.0831	1.89474	2.75138	1	1.84211	2.98338	5.55125	1	1	3	2	1	1.5	1.26316	2	3	5	1.95052	0.190654
1.66667	1	2.8006	2.4861	2.3158	2	2	1	1.6842	1	1	1.80609	1	0.09418	1.60111	0.36842	0	1.43629	1	2.11634	3.82895	2	0	2	1.93213	1.05263	2.1295	1	1.92244	2.65928	5.10526	1	1	3	2	1	1.5	1	2.02493	3	4.64474	1.76272	0.175849
1.77083	1	2.0526	3	3	2	2	1	1.2105	1	1	1.13296	1	0	1.5651	0.19945	0	1	1	2	3.30263	2	0.31579	2	1.6385	1	2	0.8375	1.4349	2	4.11634	1	1	3	2	1	1.67105	1	2.72299	3	4.17105	1.65928	0.160775
1.875	1	2	3	3	2.0526	2	1	1	1	0.9086	1	1	0.04848	1.4626	0.6482	0	1	0.916898	2	3	2	1	1.5	1.20776	1	2	0.4	1	2	4	1	1	3	1.91967	1	1.5	1	2.11634	3	4	1.59203	0.15263
1.97917	1	2	2.5	3	3		1	1	1	1	1	1	0	1.57618	0	0	1	1	2	3			1	1.07895	1		0	1		4	1	0.40166	3	1.17728	1	1.27632		2.06233	3	4.22368	1.50872	0.190636
p-Cofilin-1
Distance (um)	1	2	3	4	5	6	7	8	9	10	11	12	13	14	15	16	17	18	19	20	21	22	23	24	25	26	27	28	29	30	31	32	33	34	35	36	37	38	39	40	ave	sem
0		3	3.5	3	4	3	0.5	0	0	0		3	2			1	2	3	6	5.25	0	0	1			6.01593	1.75		5		2						0.57895				2.31645	0.3967
0.10417		3	3	3	3.036	3.036	0.6579	0	0	0		3.44875	2	2	1	0.81579	2.13573	3	5.39889	5.27632	0	0.19391	1	2		6.1295	1.5875		5.65928		2.6482		4	1	0.75	3	0.03324		2	2.5	2.22142	0.301688
0.20833	2	3	3	3.6648	3.8947	3.4958	0.8158	0	0	0		3.07895	2	2.78947	1.44321	0.54294	2.93075	3.03601	5.93075	5.60526	0.21053	0.04155	0.59211	2		6.9356	2	1	5.91136	5	2.93352	1.5	4	1.12465	1	3.77632	0.68421	2.5	2	2.7237	2.45163	0.294673
0.3125	2	3.5263	3.2368	4	4.7978	3.0388	0.9868	0.3158	0	0.5263	2	3.86842	2.43629	2.31025	1.29917	1	3.11634	3.27424	6	5.82895	0.72299	0.03878	0.51316	2	2	7.04778	2	1	5.90028	5	3.75346	2.1662	4	1	1.5	4	1.18283	3	2	3.1974	2.63963	0.280875
0.41667	2	4	3.8158	4	4.9446	3.6316	1	1	0	1.4515	2.44321	3.68837	2.05263	2.36842	1	1	3.94737	3	6	6	0.70914	0.13296	1	2.12465	2.84211	7.12812	2	1	6	5.73407	3.21053	2.84211	4	1	2	4.32895	1.47368	3.41136	3	3.1711	2.86131	0.280329
0.52083	2.0166	4	4	4.4737	5.7368	4	1.1447	1.5263	1	1.1053	2.98338	3.78116	3.3144	3	1.10526	1	4	3.13296	6	6	1.25485	0.04432	1	2.88366	3.04986	7.57133	2.25	1.52632	6.75069	6.38781	3	3.21468	4	1.78947	2	4.35526	2.19391	3.44737	4	3.5	3.1885	0.28324
0.625	2.4155	4.2022	4.0512	5.1939	6	4	1.7237	2	1	1.5014	3.30471	4.62881	4.42105	3.14958	1.70914	1.42105	4	3.85042	6.42105	6.5	2	0.82271	1	3.0831	3	7.80679	2.8	2.03878	7	6.80055	3.68421	3.07895	6	1.74792	1.61842	4.5	3.21053	3.01247	4	4.6184	3.58291	0.289493
0.72917	2.0416	4.9668	4.8947	6.1967	6.4211	5.1025	2	3.7368	3	2	3.9723	5.40997	5.1579	3.9446	2.20222	2	4.04571	3.92798	7.1579	7.43421	2	1	1.19737	3.97507	3.56787	8.36842	2	2.63158	7.54848	7.18837	6.04986	4.18144	7	2.26177	2	5.5	4.25762	3.63019	5	7.0921	4.30158	0.317511
0.83333	2.7507	5	5	7.0582	7.6316	7.6316	2	5	4.6842	2.4654	4.84211	5.18421	5.89474	5.25208	2.96676	2	4.87119	4.73684	7.89474	7.96053	1.78393	2.36288	1.5	3.94183	4.39889	8.23684	2.15	3.14958	7.47368	8.57895	7.30471	5.00693	9	3.04986	3.86842	6.06579	5.25208	3.83379	7.5	10.9342	5.15543	0.368112
0.9375	3.9972	5	5.7465	7.8116	9.1274	9.9889	3.5	5.9474	5.1053	3.7008	6.00831	5.60526	5.12604	6.68698	3.21053	3.28947	5	5.42659	9.28947	9	2.12604	4.57895	1.96053	4.73684	6.0554	8.34141	3.75	3.07202	7.3241	10.7895	8.28532	5.76316	9	4.34626	5	6.57895	5.74792	4.11219	10	14.9211	6.12644	0.423458
1.04167	5.5568	5	6.1316	8	9.8421	10.3186	4.8816	5.9474	5.8947	4.4571	6.61219	6	5.45845	7.35457	3.8892	3.65789	5	6	9.63158	9.48684	2.87119	5.26316	2	5	5.94737	8.53255	4	3.63712	8	11.2715	8.92521	7.02632	10	5	5.02632	7.01316	6.21053	4.02355	11	16.5132	6.65954	0.443503
1.14583	5.3241	5	5.903	6.3158	9.3269	8.8947	3.5263	5	4.6842	3.3684	5.47091	5.81579	5	7.32964	3.57895	2.99723	4.89474	6	9	8.96053	2.04571	3.24931	2	4.83241	5.36842	8.48199	4	2.83657	7.84488	10.8781	7.4626	6.9169	10	4.91274	4.01316	6.98684	4.47368	4	10.5	13.4868	6.01703	0.415849
1.25	4.0526	4.6122	4.9529	5.9861	7.8975	8.0526	1.6053	5	3	2.0526	4.84765	4.4626	5	5.38504	3	2.40166	4.15789	5.61219	9	8.36842	1.25485	2.42105	2	5	5.66759	8.04501	4	2.4626	6.89474	10.5429	5.34072	5.45845	9	4.259	3	6	2.26316	3.78393	9	8.9605	5.12004	0.381201
1.35417	3	4.0083	4.0263	5.3684	6.2244	6.3435	0.7763	3.6316	1.2632	1.5014	4.42659	3.83933	4.02632	3.94737	2.68421	2	3.60526	5.00831	8.02632	7.72368	1	1.28809	1.5	4.55263	5.57895	8	3.15	2.36288	6	10.1053	3.57895	4.24238	8	4	2.43421	4.56579	1.52078	3.87396	6.5	6.9342	4.26547	0.356314
1.45833	3	3.6316	3.8726	5	4.8892	6	0.3553	2	1	0.9778	3.73684	3.07064	2.70914	2.63712	2.15789	1.63019	2.97507	3.84211	6.68421	6.76316	1	1	1	3.97368	5.00831	8	3	3	6	7.94737	2.42659	3.72299	6	3.71053	2	4	0.97507	3.64404	4	6.9079	3.60623	0.319763
1.5625	3	3.0388	3.8837	5	4.2078	5.5263	0	1.4211	0.1579	1	3	3	2.72299	2.84211	1.50139	1	2.22438	3.10526	5.95983	6	1	1	1	3.39474	3.89474	7.16967	2.25	3	5.8421	7.05263	2	2.86842	6	3.25208	1.88158	3.88158	0.23269	3.60526	3.5	6.1184	3.18839	0.304884
1.66667	3	3.2216	3.5983	5	3.9557	5	0	1	0.3684	1	3	2.89474	2.11634	2.52632	1.32964	1	2	3	5.21053	6	0.93075	1	1	3	3.05263	6.60734	1.3	2.70914	4.9723	6.9169	1.94737	2	5	2.7687	1.71053	3.35526	0.69806	2.94598	4	4.7895	2.89815	0.277907
1.77083	3	3	4.5499	5.3352	3.8947	5	0.4079	1	1	0.6842	2.13296	2.26316	2	2.10526	1	0.93767	2.45706	2.70083	5.13158	5.5	0.39889	1.31579	1	2.6385	2.29363	6	1	2.03878	4.31579	6.11634	1.63158	2	5	1.93767	1.32895	2.82895	0.51801	2.94737	3.5	4.1711	2.67704	0.264694
1.875	2.8421	3	4.9875	5.9557	3	5	0.3289	0.1053	1	0	1.93352	3.26593	2	2.73684	1	0.73684	2.39889	2	5.64958	5.5	0.5	2	1	2	2.45152	6	1	1.80055	3	6	1.29917	1.39889	4	1.31717	0.69737	2.30263	0	2.11634	3	4	2.48312	0.280129
1.97917	1.9723	3	5	6	3		0	0	0	0	2	3	2	3	1.07479	0.5	3	2	5.5	5.75			1	1.84211	2		1	1.03601		6	1	1.59834	4	2	0.44737	2		2	2.5	4	2.33003	0.302238
cOGD
Cofilin-1
Distance (um)	1	2	3	4	5	6	7	8	9	10	11	12	13	14	15	16	17	18	19	20	21	22	23	24	25	26	27	28	29	30	31	32	33	34	35	36	37	38	39	40	ave	sem
0			2							1	0	2					3						0		5.75	0	3		4		0.5		1.25								1.875	0.519961
0.10417	1	1	1.9211	1.5	3	5	3	6	2.5	1	0.7368	2	2	1.5			4	3			0.5	1	0.0526		5.5	0	2.1579	2.5	3.2632	7	1		1.4003	1	2.5	1.5	4			1.25	2.30568	0.304448
0.20833	1.9474	1.1842	1.7922	2	3.2895	5	3	6	2.8546	1	1	2.4737	2	2.0864	3	4.5	5	3	4	2	1	1.1357	0.6053	2	4.8947	0.0921	2.6842	3.1662	3	7.349	1		1.6821	1	2.8158	1.7853	5	1.5		1.6711	2.61867	0.263152
0.3125	2.2119	1.9307	2	2.2632	4.3421	5	3.6648	6.7008	3.4501	1.3158	1.2521	3.1163	2.5651	2.7222	3	4.3989	6	3.4114	5.6053	2	1.4501	2.2798	1	2	4.5	0.5	3	3.8421	3.2105	9.5263	1	3.5	2.1842	1.6316	2.5429	2	5	2.0762	1.5	2	3.04236	0.282309
0.41667	2.9377	2.7632	2.3006	2.8947	5.7632	5.5	4.1801	7.5263	4.1247	1.9211	1.9861	3.9598	3.7895	3.1111	3	4.9307	8	4.1163	5.7922	2.5	2.2368	3.5526	1	2.5	4.3553	0.5658	3	4.0485	3.9474	9.9834	1.838	3	2.6364	2	3.3047	2	6.6316	3.0582	2	2.5	3.6314	0.304975
0.52083	3	4.1842	3.0831	4.3643	8.3684	7	5.2632	8.4349	4.8158	2	3.3934	5.3144	4.9972	4.0556	3.6468	5.6468	10	4.9598	5.8878	3.5	2.8837	5.633	1.5	3	4.5	0.6447	3.2105	4.7632	4	10.7895	2.6053	3	2.9771	3	3.9598	2	8.8421	3.0914	2.2438	3	4.439	0.360109
0.625	3.162	4.9751	4.1288	7.6773	11.6579	11.5	6.5235	9.4765	5.3947	2.5	6.2909	8.5623	6.626	4.9506	4.4488	6	14	5.6842	6.6011	4	4.0831	11.1856	2.5	4	5.0921	1.5	4.5263	6.0789	4.7715	11.6205	4.0263	3	4.7368	3	3.946	2.6302	12.9474	3.9695	3.097	4	5.87177	0.498754
0.72917	6.7355	5.9307	9.331	14.8573	15.8504	17	7.8947	12.1136	6.0776	4.2632	12.0859	14.2175	8.3684	7.0556	7.1565	6.5762	21	8.2895	8.4211	5.5789	7.0249	10.036	6	5.5	7.0658	3.5	8.9474	8.7202	6.5914	11.3934	6.7368	3.5	5.7632	4	5.7978	4.7978	13.2632	4.5886	4.5263	6.5	8.32641	0.632895
0.83333	10.4834	9.0831	17.7645	17.1856	23.8532	24.5	9.9584	14.4017	10.8726	7.8421	15.8864	21.2867	11.5596	14.0741	9.536	8.8864	38	14.0582	10.1039	12.3947	10.5055	10.1482	12.3421	7	12.4605	10	16.4321	12.9072	13.2424	17.7285	10.8753	7.5	7.6101	5	7.5693	6.874	23.4737	7.6136	7.2604	10.1974	12.9618	1.0022
0.9375	21.5402	17.7562	32.6717	23.3379	38.0263	45.5	17.7258	28.5568	19.2105	19.4737	21.6621	35.6108	20.8172	32.963	17.7632	14.6898	66.5	28.1662	13.7673	29.9474	20.0222	19.6828	26.9211	15	29.4605	22.4211	48.4903	27.3601	27.1274	42.8089	17.0651	14.5	17.3456	6	15.7355	11.4557	45.6316	15.4834	16.669	21.2632	25.1532	1.89719
1.04167	30.0139	28.3712	43.4806	43.7701	40.5042	48.5	29.4266	44.3684	40.0776	27.6053	29.6731	37.7327	31.9861	50	34.6579	27.7452	82	32.3352	30.5332	39.3158	42.9875	38.3753	31.4474	28	38.9474	28.5	63.8366	43.4446	30.9765	64.1385	19.3047	21.5	25.491	19.6316	30.3518	16.0928	55.3158	18.1399	39.2327	40.9211	36.7183	2.10855
1.14583	20.6745	20.5402	34.5637	31.1801	31.072	26	22.2465	31.1136	69.8269	19.4474	19.1801	25.2105	30.7396	19.5432	25.7604	23.7881	63.5	21.1884	28.3102	25.3158	37.2867	25.7701	18.1842	27.5	23.8026	22.7632	39.6593	34.8199	20.1136	49.8864	12.2313	18.5	17.2632	17.4737	23.277	9.2881	29.5789	10.1039	37.0734	35.1842	27.474	1.94182
1.25	9.7022	7.8684	22.8366	8.9391	22.3518	13	10.9224	12.9335	47.4127	10.4737	9.4266	18.6842	17.144	8.5679	12.8989	11.9252	35.5	9.6787	12.7839	12	16.3393	9.7078	9.6053	16	10.9342	15.3026	16.2576	16.2715	12.6371	27.8643	8.7562	9.5	6.5873	6.9737	11.5055	4	13	6.356	17.4723	14.0263	14.1037	1.27504
1.35417	6.3421	6.4474	12.2313	4.9211	15.2368	8	7.5263	10.4737	20.1427	5.3684	5.4127	13.4404	7.5623	5.8333	7.7396	6.7396	21.5	6.277	5.4737	8.1579	9.4945	5.5859	4.9474	9.5	6.9079	9.4474	7.8144	11.5139	9.6316	20.313	4.3504	6	3.2971	5	7.6967	4	11.5263	3.9114	7.6731	6.5	8.49843	0.696033
1.45833	4.6842	5.2548	8.2936	3.187	10.1898	5	6.036	8.2632	13.1565	3.4737	3.1053	10.9986	5.5789	2.4938	5.4931	4.4931	13	4.2548	2.4945	6	7	3.0263	2.0263	7	4.3816	5.7895	5.0526	9.1939	7.6053	14.4072	2.6053	4	2.9737	3	5.9044	3.2548	9	3.0111	4.2687	3.5	5.81129	0.500046
1.5625	3.7368	5.0291	5.6011	2.5346	8.2285	4	5.4792	6.7645	7.8102	2.5	2	8.8421	4.1634	2	4.4211	3.0263	8	3.6053	2	4.1316	6.2673	1.9211	1.2105	5	3.3553	3.5658	3.4737	7.0235	6.2244	11.5374	1.6579	3	2.0789	2	5.9211	2.6302	7	2.2368	2.9875	2.5	4.38663	0.377461
1.66667	2.7895	4.2368	5	1.838	7.1842	3	5.1828	5.4737	6	2	2	6.5374	3	1.3333	3.6053	2.2909	6.5	2.2244	1.2105	3	5.7479	1.2244	0.5	3.5	2.8289	2.4868	3	7.3643	5.6468	9.6371	1	2.5	1.9356	2.2368	5.2895	2	6	2	2.3878	2	3.59232	0.335581
1.77083	1.9377	3.6468	4.4501	1	5.8947	2	4.6842	4.5263	4.2493	2	1.6676	4.8227	3	1	2.2244	2.2368	5	2	1	2.4211	4.651	0.6468	0	3.5	2.3026	2	2.7008	6.097	5	8.0886	1	1.5	1.1295	2.0526	5.4363	1.5526	5	1.3463	1.8975	2.4868	2.95375	0.2884
1.875	1.2368	2.4737	4.0125	1	5.2632	1.5	3.7895	4	3.4501	1.6053	1	3.7853	2.8947	1	1.6468	1.6468	3.5	1.8684	1	2	3.6842	0	0	3	2	2	1.9252	4.5332	5	7.8947	1	1	1	2	4.8684	1	4.4211	1	1.7091	2.4079	2.47792	0.263034
1.97917	1	1.9515	4	0.7382	4.1828	1	3	3.8421	2.8546	1	1	3	1.964	1	1	1.5886	3	1.3989	0.7922	1.5	2.8421	0	0	1.5	1.75	2	1	3.3947	4.5	6.9806	1	1	1	2	4.4474	1	3.7895	1	1.0485	2	2.05164	0.231685
p-Cofilin-1
Distance (um)	1	2	3	4	5	6	7	8	9	10	11	12	13	14	15	16	17	18	19	20	21	22	23	24	25	26	27	28	29	30	31	32	33	34	35	36	37	38	39	40	ave	sem
0			0.5							0	1	0.5					1						0		1	0	1		1		0		0.25								0.520833	0.13221
0.10417	0	0	0.85457	0	0	1	1	6	0	0.394737	0.315789	0.048476	1	0.5			1	1			0	0	0		1	0	1	1	1	3	0		0.589335	1	1	1	2			0	0.803216	0.205618
0.20833	0.124654	0.601108	0.31579	0.182826	0	1	1	6.39889	0.775623	0.289474	0.174515	0	1	1	1.5	1	0.5	1	1	1	0	0	0	1	1	0.407895	1	0.771468	1	3.01939	0		0	0	1	1	2	0		0	0.817411	0.183144
0.3125	0.236842	0.480609	0	0.67867	0	1	1	5.94737	0.558172	0	0.789474	0	1	1	1.21468	1	0	1	0.224377	1	0	0	0	1	1	0.486842	0.695291	0.644044	1	3	0	0	0	0	1	1	2	0	0	0	0.723909	0.167472
0.41667	0.937673	0.905817	0.36842	0.01385	0	1	1	5.19945	0.875346	0.5	0.052632	0.012465	1	1	1	1	0	1	0.657895	1	0	0	0	0.5	1	0	0.368421	0.398892	1	3	0	0	0.031163	0	1	1	2	0	0	0	0.695551	0.152996
0.52083	1	1	1	0	0	1	1	4.52632	0.416898	0.473684	0.684211	0.054017	1	1	1	1	0.5	1	0.763158	1	0	0	0	0	1	0.144737	0.922438	0.945983	1	3	0	0	0.845568	1	1	1	2	0	0	0	0.781925	0.136848
0.625	1	1	0.99862	0.534626	0.376731	1	1	3.36842	0.916898	0	1	0	1	1	1	1	1	1	0.484765	1	0	0	0	0.5	1	0.447368	0.955679	0.026316	1	3	0	0	0.42867	0	1	1	2.05263	0	0	0	0.752268	0.118678
0.72917	1	1	1	1	0.347646	1	1	2.94737	0.076177	0	1	0.355956	1	1	1	1	1	1	0.560942	1	0	0	0	0.5	1.06579	0.802632	0.717452	0.868421	1	3	0	0	0.815789	0	1	1	2.73684	0	0.024931	0	0.795499	0.117117
0.83333	1	1	1	1	0.590028	0.5	1	2.10526	0.458449	0.157895	0.950139	0.126039	1	1	1	1	1	1	0.975069	1	0.058172	0	0	0.5	1.53947	0.618421	1	1	1	2.36842	0.042936	0	0.342105	0	1	1	2	0	0	0	0.75831	0.0942837
0.9375	0.740997	1	1	1	0.825485	0	1	2	0.034626	0.105263	0.941828	0.873961	1	1	1	1	1	1	1	1	0	0	0	0.5	1.51316	0.078947	1	1	1	2.54848	0.270083	0	0	0	1	1	2.31579	0	0	0	0.743715	0.102048
1.04167	0.613573	0.783933	1	1	0.585873	0.5	1	1.57341	0.16759	0.552632	1	1	1	1	1	1	1	1	1	1	0	0	0.02632	0	1	0.039474	1	1	1	2.3241	0.124654	0.5	0.130886	0	1	1	2.89474	0	0	0	0.74543	0.0988155
1.14583	1	1	1.22853	1	0.461219	1	1	1	0.16759	0.657895	0.529086	0.973684	1	1	1	1	1	1	1	1	0	0	0	0.5	1	0	1	1	1.02355	2.14958	0.782548	0.5	0	1	1	1	3	0	0.126039	0.460526	0.814006	0.0909895
1.25	0.578947	0.873961	1.94183	1	0.227147	0.5	1	1	0.034626	0.763158	0.875346	0.289474	1.19945	1	1	1	1	1	0.700831	1	0	0	0	0.5	1	0	1	1	1.11219	2.03047	0.01108	0	0.193213	1	1	1	2	0	0	0.381579	0.730332	0.0876772
1.35417	0	0.644044	1.99861	1	0.425208	0	1	1	0.400277	0.868421	0.421053	0	1.49862	1	1	1	1	1	0.868421	0.842105	0	0	0	0.5	1	0	1	1	1	2	0.160665	0.5	0.297091	1	1	1	2.52632	0	0	0	0.723771	0.0961884
1.45833	0	0.421053	2	1	0.763158	0	1	1	0.052632	0.947368	0.578947	0.290859	1	1	1	1	1	1	0.941828	0.736842	0	0	0	1	1	0	0.709141	1	1	2	0.376731	1	0	0.605263	1	1.1662	2	0	0	0	0.714751	0.0893214
1.5625	0	0.369806	2.63158	1	1	0	1	1	0.477839	0.578947	0.750693	0.224377	1	1	1	1	1	1	0.975069	1	0	0	0	0.5	1	0	0.67036	1	1	2	0.180055	1	0	0	1	1	2	0	0	0	0.708968	0.0974564
1.66667	0.020776	1	2.52632	1	0.819945	0	1	1	0.368421	0.368421	0.800554	0	1	1	1	1	1	1	0.394737	0.5	0	0	0	0.5	1	0.486842	1	1	1	2	0.01385	1	0	0.236842	1	0.947368	2	0.0872576	0	0	0.701783	0.0951437
1.77083	0.095568	1	2	1	0.790859	0	1	1	0	0.789474	0.806094	0.062327	1	0.679012	1	1	1	1	0.631579	0.078947	0.473684	0	0	0.5	1	0.907895	1	1	1	2	0.67867	1	0	0.947368	1	0.469529	2	0.180055	0	0	0.727277	0.0859714
1.875	0.211911	1	2.14543	1	0.699446	0	1	1	0.234072	0.605263	1	0	1	0.91358	1	1	1	1	1	0.5	0.684211	0	0	0	1	0.5	1	1	1	2	0.444598	0.5	0	0	1	0.868421	2	0	0	0	0.707673	0.0896241
1.97917	0	1	2.5	1	0.444598	0	1	1	0	0	1	0.5	1	1	1	1	1	1	0.657895	0.710526	0	0	0	0	1	0.5	1	1	1	2	0.5	0.5	0	0	1	0.184211	2	0	0	0	0.662431	0.0976214
Fig7d
Cofilin-1								p-Cofilin-1
Distance (um)	1	2	3	ave	sem			Distance (um)	1	2	3	ave	sem
0	1.30078	1.94405	1.2119	1.48558	0.230668			0	3.04045	3.74874	1.63504	2.80808	0.621136
0.10417	1.72797	0.883657	1.18624	1.26595	0.246969			0.10417	3.0159	4.52328	2.64146	3.39355	0.575117
0.20833	1.88343	1.27674	1.65475	1.60497	0.176895			0.20833	2.96151	4.13188	3.32755	3.47365	0.345664
0.3125	2.04022	1.71291	0.99326	1.58213	0.309224			0.3125	2.67829	5.64385	3.02721	3.78312	0.935802
0.41667	2.63539	2.03719	1.34011	2.00423	0.374278			0.41667	2.40248	8.83789	3.08686	4.77575	2.04066
0.52083	3.61645	1.84157	1.56954	2.34252	0.641788			0.52083	2.48495	8.16413	2.59907	4.41605	1.87433
0.625	4.16287	2.68104	2.03314	2.95902	0.630315			0.625	1.63459	4.80779	2.84999	3.09746	0.92434
0.72917	5.84534	5.67476	3.85668	5.12559	0.636364			0.72917	2.25201	2.84173	2.80608	2.63328	0.190909
0.83333	9.47878	14.3632	12.1761	12.006	1.41258			0.83333	1.98419	2.31821	2.56182	2.28807	0.167428
0.9375	20.3617	29.6263	26.5931	25.527	2.72703			0.9375	1.55865	1.98292	1.98869	1.84342	0.142397
1.04167	27.9083	38.5798	35.7377	34.0753	3.19074			1.04167	1.54324	1.69462	1.48626	1.57471	0.0621742
1.14583	20.1177	30.5754	27.5027	26.0652	3.10326			1.14583	1.83057	2.213	1.93338	1.99231	0.114264
1.25	8.88306	15.6122	14.6163	13.0372	2.09686			1.25	2.30397	2.30711	2.0023	2.20446	0.101083
1.35417	3.83294	6.78832	7.48474	6.03533	1.1194			1.35417	2.57454	3.36384	1.79125	2.57654	0.453967
1.45833	2.43727	3.82496	3.77168	3.34464	0.453943			1.45833	3.35784	4.45534	2.47548	3.42955	0.572661
1.5625	1.8211	3.20857	2.23836	2.42268	0.410993			1.5625	4.69673	2.93819	3.33295	3.65595	0.532717
1.66667	1.71377	2.97333	1.89148	2.19286	0.393594			1.66667	4.92798	3.01552	3.6138	3.85243	0.564826
1.77083	1.35414	1.92316	1.74509	1.67413	0.168048			1.77083	3.80799	3.31739	3.65279	3.59272	0.144774
1.875	1.86267	1.79346	1.29321	1.64978	0.179399			1.875	3.68276	4.36461	3.64249	3.89662	0.234283
